# Supplementary material for: 5′-Guanidino Xylofuranosyl Nucleosides as Novel Types of 5′-Functionalized Nucleosides with Biological Potential
Source: Pharmaceuticals (Basel). 2025 May 16;18(5):734. doi: 10.3390/ph18050734 (PMC12114750; doi:10.3390/ph18050734)
Supplement: Supplementary file 1 [file pharmaceuticals-18-00734-s001.zip]

Archive with 1 entries (1 files):
- pharmaceuticals-3525096-supplementary.pdf
